# Supplementary material for: Somatosensory Auras in Epilepsy: A Narrative Review of the Literature
Source: Medicines (Basel). 2023 Aug 21;10(8):49. doi: 10.3390/medicines10080049 (PMC10456342; doi:10.3390/medicines10080049)
Supplement: Supplementary file 1 [file medicines-10-00049-s001.zip]

Archive with 1 entries (1 files):
- medicines-2467732-supplementary.pdf
